# Supplementary material for: Binding Molecules in Tick Saliva for Targeting Host Cytokines, Chemokines, and Beyond
Source: Biomolecules. 2024 Dec 21;14(12):1647. doi: 10.3390/biom14121647 (PMC11674731; doi:10.3390/biom14121647)
Supplement: Supplementary file 1 [file biomolecules-14-01647-s001.zip]

Archive with 1 entries (1 files):
- biomolecules-3270693-supplementary.pdf
